# Supplementary material for: Exploration and Improvement of Acid Hydrolysis Conditions for Inulin-Type Fructans Monosaccharide Composition Analysis: Monosaccharide Recovery and By-Product Identification
Source: Foods. 2024 Apr 18;13(8):1241. doi: 10.3390/foods13081241 (PMC11049111; doi:10.3390/foods13081241)
Supplement: Supplementary file 1 [file foods-13-01241-s001.zip]

Archive with 1 entries (1 files):
- foods-2932278-supplementary.pdf
